# Supplementary material for: Apparent survival and cost of reproduction for White-lined Tanager (Tachyphonus rufus, Thraupidae) in the northern Atlantic Rainforest, Brazil
Source: PLoS One. 2017 Oct 10;12(10):e0185890. doi: 10.1371/journal.pone.0185890 (PMC5634591; doi:10.1371/journal.pone.0185890)
Supplement: S1 Table — Capture-recapture encounter histories of the White-lined Tanager Tachyphonus rufus. It follows a robust design structure and presents 32 occasions (four occasions x eight primary sessions). (TXT) [file pone.0185890.s001.txt]

/*Bands number, Nov/2010, Feb/2011, May/2011, Aug/2011, Nov/2011, Feb/2012, May/2012, Aug/2012, juveniles and adults*/
/*13228*/00000000000000000000000000100000 1 0;
/*13233*/00000000000000000000000000100000 1 0;
/*13251*/00000000000000000000000000001000 1 0;
/*13258*/00000000000000000000000000000100 1 0;
/*13263*/00000000000000000000000000000100 0 1;
/*20010*/00010100000000000000000000000000 0 1;
/*20016*/10101000000000000000000000000000 0 1;
/*20018*/00000000000000000110100011000000 0 1;
/*20020*/10011010000000000010110101000000 0 1;
/*20028*/00110000000000000000000000000000 0 1;
/*20032*/00000000000000000000000100000000 0 1;
/*20040*/00000000000000000000010000000000 0 1;
/*20050*/00110000110000100000000000010100 0 1;
/*20053*/01110100000000010000000000000000 0 1;
/*20059*/00000000000000000000100000000000 0 1;
/*20070*/00101010100110000001001100000011 0 1;
/*20078*/00000001000000000000000000000000 1 0;
/*20080*/00000000000100000000100000000000 0 1;
/*20085*/00000000010000000000000000000000 1 0;
/*26708*/00000000100100101111100000011000 0 1;
/*26720*/00000000100000000000000000000000 1 0;
/*26723*/00000000100000000000000000000000 1 0;
/*26734*/00000010000000000000000000000000 0 1;
/*26740*/00001110000000000000000000000000 1 0;
/*26742*/00000000001000000000000000000000 1 0;
/*26743*/00000000001100000000000000000000 1 0;
/*26744*/00000000001000000000000000000000 1 0;
/*26745*/00000000001000000000000000000000 1 0;
/*26746*/00000000001000000000000000000000 1 0;
/*26747*/00000000001000000000000000000000 1 0;
/*26748*/00000000001000000000000000000000 1 0;
/*26750*/00000000001000000000000000000000 1 0;
/*26751*/00000000001000000000111100000001 1 0;
/*26752*/00000000001000000000000000000000 1 0;
/*26753*/00000000001100000000010000000000 1 0;
/*26754*/00000000001000000000000000000000 1 0;
/*26755*/00000000001000000000000000000000 1 0;
/*26760*/00000000010000000101101000000000 1 0;
/*26763*/00000000010000001000000000000000 0 1;
/*26766*/00000000011000000000000000000000 1 0;
/*26767*/00000000010001100100100000000110 1 0;
/*26769*/00000000011000000000000000000000 1 0;
/*26770*/00000000010000000000000000000000 1 0;
/*26771*/00000000010000000000000000000000 1 0;
/*26772*/00000000010000000000000000000000 1 0;
/*26773*/00000000010000000000000000000000 1 0;
/*26775*/00000000000100000000000000000000 1 0;
/*26776*/00000000000100000000000000000000 1 0;
/*26786*/00000000010000000000000000000000 1 0;
/*26787*/00000000010000000000000000000000 0 1;
/*26789*/00000000010000000000000000000000 1 0;
/*26790*/00000000001000000000000000000000 1 0;
/*26802*/00000000000000010000000000000000 0 1;
/*26803*/00000000000000010000000000000000 1 0;
/*26805*/00000000000000011010000000000000 1 0;
/*26807*/00000000100000000001000000000010 1 0;
/*26808*/00000000100000000000000000000000 1 0;
/*26809*/00000000100000100001100000000000 1 0;
/*26813*/00000000010000000000000000000000 0 1;
/*26814*/00000000010000000000000000000000 1 0;
/*26816*/00000000010000000000000000000000 1 0;
/*26818*/00000000010000000000000000000000 0 1;
/*26819*/00000000110000000000000000000000 1 0;
/*26820*/00000000110000000000000000000000 1 0;
/*26822*/00000000100000000000000000000000 0 1;
/*26824*/00000000000000100000000000000000 1 0;
/*26834*/00000000000000001000000000000000 1 0;
/*26837*/00000000000000001000000000000000 1 0;
/*26838*/00000000000000001001000000000100 0 1;
/*26839*/00000000000000001000000000000000 0 1;
/*26841*/00000000000000001000000000000000 1 0;
/*26842*/00000000000000001000000000000000 0 1;
/*26852*/00000000000000000100000000000000 0 1;
/*26855*/00000000000000000101000100000000 0 1;
/*26858*/00000000000000000100000000000000 0 1;
/*26860*/00000000000000000100000000000000 0 1;
/*26870*/00000000000000000010000000000000 0 1;
/*26874*/00000000000000000010000000000000 0 1;
/*64955*/00000000000000000000100000000000 0 1;
/*76708*/00000000000000000000000000001000 0 1;
/*76815*/00000000000000000000000010000000 1 0;
/*76818*/00000000000000000000000011010000 1 0;
/*76820*/00000000000000000000000010000000 1 0;
/*76831*/00000000000000000000000001000000 1 0;
/*77722*/00001000000000000000000000000000 0 1;
/*77723*/00001000000010000000000000000010 0 1;
/*77760*/00000000000000000000000100000000 0 1;
/*77768*/11001110100101000010111010000000 0 1;
/*77780*/10001000000000000100000101000000 0 1;
/*84585*/00000000000000000000000100000000 0 1;
/*84925*/10000101000000000000000000000000 0 1;
/*84928*/01110000000000000000000000000000 0 1;
/*84946*/00000001000000000000000000000000 0 1;
/*84949*/00101000000000000000000000000000 0 1;
/*84952*/10011010000000000000000000000000 0 1;
/*84953*/10010110000000000000000000000000 0 1;
/*84955*/11000000001010000110011001000000 0 1;
/*84958*/10000000000000000000000000000000 0 1;
/*84959*/10011000010100000000000010000000 0 1;
/*84961*/10010000000000000000000000000000 0 1;
/*84964*/10010000000000000000000000000000 0 1;
/*84974*/01000000000000000000000000000000 0 1;
/*84979*/00011010100000000000000000000000 0 1;
/*84980*/00010000000000000000000000000000 0 1;
/*84982*/00011100000000000000000000000000 0 1;
/*84984*/00100100000010100000000000000000 0 1;
/*84985*/00110010000000000100110000000000 0 1;
/*84986*/00100000000000000000000000000000 0 1;
/*84990*/00010000000000000000000000000000 0 1;
/*84994*/00000000000000000000000000000100 0 1;
/*84997*/00000101000000000000000000000000 0 1;
/*84998*/00001010000000000000000000000000 0 1;
/*92014*/00000010000000000000000000000000 0 1;
/*92040*/00001100000000000000000000000000 1 0;
/*92047*/00000000001000010100101110000011 1 0;
/*92073*/00000000010000000000000000000000 1 0;
/*92075*/00000000010000000000000100000000 1 0;
/*92077*/00000000010000000010000000001000 1 0;
/*92083*/00000000000001000000000000000000 1 0;
/*92093*/00000000010010100000000000000000 1 0;
/*92105*/00000000010010100000110000000000 0 1;
/*92123*/00000000000000001000010100000100 0 1;
/*92126*/00000000000000001000000000000000 0 1;
/*92130*/00000000000000001011100100000111 0 1;
/*92131*/00000000000000001101000000000000 0 1;
/*92132*/00000000000000000000110000000000 0 1;
/*92133*/00000000000000000010100000110000 0 1;
/*92134*/00000000000000001100111000000000 0 1;
/*92138*/00000000000000000001000000000000 0 1;
/*92140*/00000000000000000100000000000000 0 1;
/*92143*/00000000000000000001000000000000 0 1;
/*92145*/00000000000000000001100000000000 0 1;
/*92146*/00000000000000000011110000000000 0 1;
/*92147*/00000000000000000001000000000000 0 1;
/*92150*/00000000000000000001000000000000 0 1;
/*92152*/00000000000000000000100100000000 0 1;
/*92177*/00000000000000000000010000000000 0 1;
/*92186*/00000000000000000000100000000000 0 1;
/*92189*/00000000000000000000101000000000 0 1;
/*92193*/00000000000000000000000100000000 1 0;
/*92194*/00000000000000000000000100000000 0 1;
